# Supplementary material for: The role of Bifidobacterium genus in modulating the neonate microbiota: implications for antibiotic resistance acquisition in early life
Source: Gut Microbes. 2024 May 26;16(1):2357176. doi: 10.1080/19490976.2024.2357176 (PMC11135851; doi:10.1080/19490976.2024.2357176)
Supplement: Supplemental Material [file KGMI_A_2357176_SM6035.zip]

Archive with 10 entries (10 files):
- supl_2_elbow.png
- supl_figure_1_flowchart.jpg
- supl_figure_3.png
- supl_table_1_primers.xlsx
- supl_table_2_adonis_delievery.xlsx
- supl_table_3_adonis_ABX.xlsx
- supl_table_4_alpha.xlsx
- supl_table_5_wilcoxon02.xlsx
- supl_table_6_wilcoxon04.xlsx
- supl_table_7_ARGs.xlsx
