# Supplementary material for: The role of Bifidobacterium genus in modulating the neonate microbiota: implications for antibiotic resistance acquisition in early life
Source: Gut Microbes. 2024 May 26;16(1):2357176. doi: 10.1080/19490976.2024.2357176 (PMC11135851; doi:10.1080/19490976.2024.2357176)
Supplement: Supplemental Material [file KGMI_A_2357176_SM6035.zip › supl_table_1_primers.xlsx]

## Sheet: Hoja1
Primer	Forward	Reverse	T (ºC)	Class
tetM	GGAGCGATTACAGAATTAGGAAGC	TCCATATGTCCTGGCGTGCT	62	Tetracycline
tetW	ATGAACATTCCCACCGTTATCTTT	ATATCGCGCGAGAGCTTATCC	60	Tetracylcine
tetO	ACGGARAGTTTATTGTATACC	TGGCGTATCTATAATGTTGAC	62	Tetracylcine
blaTEM	CGCCGCATACACTATTCTCAG	GCTTCATTCAGCTCCGGTTC	66	Beta Lactam
blaSHV	CGTAGGCATGATAGAAATGGATC	CGCAGAGCACTACTTTAAAGG	65	Beta Lactam
ermB	GAACACTAGGGTTGTTCTTGCA	CTGGAACATCTGTGGTATGGC	62	MLSB
Bifidobacterium spp.	GATTCTGGCTCAGGATGAACGC	CTGATAGGACGCGACCCCAT	60	16S rRNA
