# Supplementary material for: The role of Bifidobacterium genus in modulating the neonate microbiota: implications for antibiotic resistance acquisition in early life
Source: Gut Microbes. 2024 May 26;16(1):2357176. doi: 10.1080/19490976.2024.2357176 (PMC11135851; doi:10.1080/19490976.2024.2357176)
Supplement: Supplemental Material [file KGMI_A_2357176_SM6035.zip › supl_table_2_adonis_delievery.xlsx]

## Sheet: Hoja1
Variables	Bray-Curtis		p-value
	R2	F value
7 days
Vaginal_High vs Vaginal_Low	0.0431	3247	0.006*
c-section_High vs c-section_Low	0.062	1532	0.486
Vaginal_High vs c-section_High	0.041	1726	0.300
Vaginal_Low vs c-section_Low	0.043	2476	0.030*
Vaginal_High vs c-section_Low	0.098	6246	0.006*
Vaginal_Low vs c-section_High	0.031	1224	1000
1 month
Vaginal_High vs Vaginal_Low	0.048	3751	0.006*
c-section_High vs c-section Low	0.077	1934	0.060
Vaginal_High vs c-section_High	0.038	1633	0.438
Vaginal_Low vs c-section_Low	0.037	2166	0.012*
Vaginal_High vs c-section_Low	0.085	4671	0.006*
Vaginal_Low vs c-section_High	0.037	1852	0.036*
