# Supplementary material for: The role of Bifidobacterium genus in modulating the neonate microbiota: implications for antibiotic resistance acquisition in early life
Source: Gut Microbes. 2024 May 26;16(1):2357176. doi: 10.1080/19490976.2024.2357176 (PMC11135851; doi:10.1080/19490976.2024.2357176)
Supplement: Supplemental Material [file KGMI_A_2357176_SM6035.zip › supl_table_3_adonis_ABX.xlsx]

## Sheet: Hoja1
Variables	Bray-Curtis		p-value
	R2	F value
7 days
High_no vs Low_no	0.038	2573	0.012*
High _yes vs Low_ yes	0.060	1919	0.150
High yes vs Low_no	0.025	0.958	1000
High_yes vs High_no	0.013	0.536	1000
Low_ yes vs High_no	0.093	5950	0.006*
Low_Yes vs Low_no	0.043	2477	0.012*
1 month
High_no vs Low_no	0.046	4081	0.006*
High _yes vs Low_ yes	0.080	1222	0.990
High yes vs Low_no	0.023	1277	0.792
High_yes vs High_no	0.017	0.736	1000
Low_ yes vs High_no	0.060	2749	0.006*
Low_Yes vs Low_no	0.019	1104	1000
