# Supplementary material for: The role of Bifidobacterium genus in modulating the neonate microbiota: implications for antibiotic resistance acquisition in early life
Source: Gut Microbes. 2024 May 26;16(1):2357176. doi: 10.1080/19490976.2024.2357176 (PMC11135851; doi:10.1080/19490976.2024.2357176)
Supplement: Supplemental Material [file KGMI_A_2357176_SM6035.zip › supl_table_4_alpha.xlsx]

## Sheet: Hoja1
	7-days old infants (N=99)				1-month old infants (N=101)
	High (N=42)	Low (N=57)	X2	p-value	High (N=43)	Low (N=58)	X2	p-value
Richness
Observed	1127 ± 514.75	1291 ± 513	98	0.368	1218 ± 528	1677.5 ± 769	97.97	0.510
Chao	1594.32 ± 724	1639.66 ± 825.62	98	0.481	1561.05 ± 652.84	2083.55 ± 949.94	100	0.481
ACE	1573.03 ± 767.83	1567.97 ± 806.22	97	0.480	1613.96 ± 616.61	2035.89 ± 892.80	100	0.481
Eveness
Shannon	5.75 ± 0.59	5.86 ± 0.74	98	0.481	5.63 ± 0.67	6.133 ± 0.72	100	0.481
Simpson	0.99 ± 0.002	0.99 ± 0.004	98	0.481	0.99 ± 0.004	0.99 ± 0.004	100	0.481
