# Supplementary material for: The role of Bifidobacterium genus in modulating the neonate microbiota: implications for antibiotic resistance acquisition in early life
Source: Gut Microbes. 2024 May 26;16(1):2357176. doi: 10.1080/19490976.2024.2357176 (PMC11135851; doi:10.1080/19490976.2024.2357176)
Supplement: Supplemental Material [file KGMI_A_2357176_SM6035.zip › supl_table_5_wilcoxon02.xlsx]

## Sheet: Hoja1
Genus	High (%)	Low (%)	W	p-value
Bifidobacterium spp.	54388	11263	2161.0	***
Escherichia/Shigella spp.	11788	18552	1167.5	0.837
Streptococcus spp.	11176	18140	1036.0	0.256
Staphylococcus spp.	7039	9622	913.0	*
Enterococcus spp.	2657	9108	869.5	**
Klebsiella spp.	1611	8423	835.5	**
Bacteroides spp.	3682	5772	1198.0	0.997
Veillonella spp.	1815	4888	958.5	0.091
Clostridium_sensu_stricto spp.	0.740	5298	1240.5	0.591
Blautia spp.	0.040	1695	910.5	0.036
Lachnospiracea spp.	0.179	1408	1154.0	0.754
Enterobacter spp.	0.173	1014	963.0	0.062
Collinsella spp.	1006	0.869	1143.5	0.694
Parabacteroides spp.	0.942	0.850	1221.5	0.856
Clostridium_XVIII spp.	0.241	0.622	722.5	***
Finegoldia spp.	0.093	0.487	1366.0	0.173
Lactobacillus spp.	0.298	0.152	1389.5	0.137
Rothia spp.	0.070	0.266	989.5	0.134
Eggerthella spp.	0.156	0.105	1312.5	0.322
Clostridium_XI spp.	0.092	0.140	1049.0	0.183
Erysipelotrichaceae spp.	0.164	0.014	1243.5	0.602
Gemella spp.	0.062	0.083	1217.0	0.890
Phascolarctobacterium spp.	0.097	0.025	1240.0	0.565
Corynebacterium spp.	0.042	0.043	1384.0	0.165
Haemophilus spp.	0.011	0.057	1014.0	0.162
Clostridium_XlVa spp.	0.007	0.049	1179.0	0.793
Ruminococcus2 spp.	0.030	0.001	1170.0	0.650
Lysinibacillus spp.	0.001	0.028	1220.5	0.694
Gemmiger spp.	0.000	0.027	1222.0	0.714
Peptoniphilus spp.	0.005	0.020	1142.0	0.524
Prevotella spp.	0.000	0.019	1194.0	0.968
Bilophila spp.	0.016	0.002	1200.0	0.975
Clostridium_IV spp.	0.003	0.013	1176.0	0.759
Propionibacterium spp.	0.002	0.002	1175.0	0.747
Flavonifractor spp.	0.001	0.002	1190.5	0.911
Intestinibacter spp.	0.001	0.001	1166.5	0.608
