# Supplementary material for: The role of Bifidobacterium genus in modulating the neonate microbiota: implications for antibiotic resistance acquisition in early life
Source: Gut Microbes. 2024 May 26;16(1):2357176. doi: 10.1080/19490976.2024.2357176 (PMC11135851; doi:10.1080/19490976.2024.2357176)
Supplement: Supplemental Material [file KGMI_A_2357176_SM6035.zip › supl_table_6_wilcoxon04.xlsx]

## Sheet: Hoja1
Genus	High (%)	Low (%)	W	p-value
Actinomyces spp.	0.062	0.0226	1470	*
Atopobium spp.	0.0023	0.0012	1325	0.36
Bacteroides spp.	1.5324	10.5543	759	***
Bifidobacterium spp.	61.7243	17.0834	2375	***
Bilophila spp.	0.0006	0.0204	1109	0.105
Blautia spp.	0.1084	1.0702	1095	0.232
Burkholderia spp.	0.0028	0.0015	1285	0.619
Citrobacter spp.	0.0076	0.0315	1101	0.116
Clostridium_IV spp.	0.049	0.1018	1266	0.855
Clostridium_sensu_stricto spp.	1.1958	6.744	1288	0.683
Clostridium_XI spp.	0.0874	0.0727	1198	0.719
Clostridium_XlVa spp.	0.0074	0.6133	1053	0.056
Clostridium_XVIII spp.	1.0294	3.0869	737	***
Collinsella spp.	2.1647	1.3189	1263.5	0.908
Corynebacterium spp.	0.0047	0.0036	1354	0.375
Dorea spp.	0.0006	0.0083	1217	0.621
Eggerthella spp.	0.1999	0.1655	1197	0.704
Enterobacter spp.	0.1082	0.7765	1015	0.089
Enterococcus spp.	1.8789	3.0878	1383	0.352
Erysipelotrichaceae spp.	0.5482	0.2124	1276	0.786
Escherichia/Shigella spp.	6.7657	14.5084	966	0.054
Finegoldia spp.	0.0603	0.5	1532	*
Flavonifractor spp.	0.0037	0.0309	1117	0.126
Gemella spp.	0.029	0.3253	1358	0.441
Haemophilus spp.	0.1016	0.2492	1098	0.251
Klebsiella spp.	2.9703	6.7493	931	*
Lachnospiracea spp.	1.6533	5.479	1277	0.835
Lactobacillus spp.	1.359	1.2754	1458	0.13
Negativicoccus spp.	0.0126	0.0543	1174	0.421
Parabacteroides spp.	0.0929	1.0055	991.5	*
Peptoniphilus spp.	0.0167	0.0053	1210	0.693
Phascolarctobacterium spp.	0.0066	0.1004	1091	0.057
Propionibacterium spp.	0.0123	0.0016	1226.5	0.799
Pseudomonas spp.	0.0005	0.0135	1320	0.288
Rothia spp.	0.3879	0.7414	1428	0.208
Staphylococcus spp.	1.7968	3.2151	1109	0.345
Streptococcus spp.	9.9055	15.1917	1126	0.408
Veillonella spp.	3.5594	4.5997	1081	0.256
