# Supplementary material for: The role of Bifidobacterium genus in modulating the neonate microbiota: implications for antibiotic resistance acquisition in early life
Source: Gut Microbes. 2024 May 26;16(1):2357176. doi: 10.1080/19490976.2024.2357176 (PMC11135851; doi:10.1080/19490976.2024.2357176)
Supplement: Supplemental Material [file KGMI_A_2357176_SM6035.zip › supl_table_7_ARGs.xlsx]

## Sheet: Hoja1
		7-days-old infants (N=71)			1-month-old infants (N=66)
		High (N=44)	Low (N=27)	p value	High (N=26)	Low (N=40)	p value
tetM
	Presence (%)	83.36	70.37	0.181	76.92	85.00	0.3613
	Median (IQR)	5.530 (1.763)	5.988 (1.947)	0.392	4.730 (1.505)	4.920 (2.158)	0.964
tetO
	Presence (%)	56.82	66.67	0.565	34.62	52.50	0.4
	Median (IQR)	3.825 (2.028)	2.571 (2.552)	0.175	3.772 (1.240)	3.648 (3.086)	0.4399
tetW
	Presence (%)	70.45	59.26	0.477	73.08	42.50	0.02*
	Median (IQR)	3.926 (2.425)	4.022 (1.711)	0.486	3.447 (2.411)	3.946 (1.555)	0.645
blaTEM
	Presence (%)	54.55	33.33	0.135	26.92	35.00	0.676
	Median (IQR)	4.333 (3.600)	4.019 (1.919)	0.824	3.706 (2.241)	4.399 (2.772)	0.794
blaSHV
	Presence (%)	40.91	40.74	1	7.57	21.24	0.133
	Median (IQR)	1.423 (1.201)	1.212 (1.055)	0.981	2.812 (0.307)	3.106 (1.808)	0.1977
ermB
	Presence (%)	59.09	51.85	0.725	42.31	57.50	0.339
	Median (IQR)	2.824 (0.973)	2.904 (1.543)	0.853	2.631 (1.323)	2.839 (0.910)	0.7966
